# Supplementary material for: Induction of a transcriptional adaptation response by RNA destabilization events
Source: EMBO Rep. 2025 Mar 24;26(9):2262–79. doi: 10.1038/s44319-025-00427-3 (PMC12069562; doi:10.1038/s44319-025-00427-3)
Supplement: Supplementary file 1 — Table EV1 [file 44319_2025_427_MOESM1_ESM.xlsx]

## Sheet: reagents, tools & primers
Table EV1. Listing of all primers
Primers
Oligo	Category	Sequence
Actg1_PTC_oligo 1	CRISPR/Cas9	CACCGGGGCCAGAAAGACTCATACG
Actg1_PTC_oligo 2	CRISPR/Cas9	AAACCGTATGAGTCTTTCTGGCCCC
Actg1_FLD_5'_oligo 1	CRISPR/Cas9	CACCGGCGGAGTGTGAGACCGACCG
Actg1_FLD_5'_oligo 2	CRISPR/Cas9	AAACCGGTCGGTCTCACACTCCGCC
Actg1_FLD_3'_oligo 1	CRISPR/Cas9	CACCGTGGTAAGACTGGTTATCCAA
Actg1_FLD_3'_oligo 2	CRISPR/Cas9	AAACTTGGATAACCAGTCTTACCAC
Actg1_intron 3_1_oligo 1	CRISPR/Cas9	CACCGCCGGGACCTTGCCTCCCCTT
Actg1_intron 3_1_oligo 2	CRISPR/Cas9	AAACAAGGGGAGGCAAGGTCCCGGC
Actg1_intron 3_2_oligo 1	CRISPR/Cas9	CACCGAATGACTCGTCACGCCCAAG
Actg1_intron 3_2_oligo 2	CRISPR/Cas9	AAACCTTGGGCGTGACGAGTCATTC
Hipp11_oligo 1	CRISPR/Cas9	CACCGTCATGAGACTCATACTACG
Hipp11_oligo 2	CRISPR/Cas9	AAACCGTAGTATGAGTCTCATGAC
T7 short oligo	T7 promoter	CGTAATACGACTCACTATAGG
Actg1_exon 4	CRISPR/Cas13d	TCCTGACTGAACGGGGCTACAGCGTTTCAAACCCCGACCAGTTGGTAGGGGTTCCTATAGTGAGTCGTATTACG
Actg1_intron 2	CRISPR/Cas13d	CTGGGCCCGGGTCGCGCGGTGGGGTTTCAAACCCCGACCAGTTGGTAGGGGTTCCTATAGTGAGTCGTATTACG
Ctnna1_exon 3	CRISPR/Cas13d	AAGGGGGATAAAATTGCAAAAGAGTTTCAAACCCCGACCAGTTGGTAGGGGTTCCTATAGTGAGTCGTATTACG
Ctnna1_exon 4	CRISPR/Cas13d	CTGGGGAGTTTGCAGATGATCCAGTTTCAAACCCCGACCAGTTGGTAGGGGTTCCTATAGTGAGTCGTATTACG
Nckap1_exon 16-17	CRISPR/Cas13d	CGATCTCTCCATATTTTGTTTTTGTTTCAAACCCCGACCAGTTGGTAGGGGTTCCTATAGTGAGTCGTATTACG
Nckap1_exon 26-27	CRISPR/Cas13d	TCGGGAAACTGATATGAAGGTTGGTTTCAAACCCCGACCAGTTGGTAGGGGTTCCTATAGTGAGTCGTATTACG
GFP	CRISPR/Cas13d	GAGGGCGACACCCTGGTGAACCGGTTTCAAACCCCGACCAGTTGGTAGGGGTTCCTATAGTGAGTCGTATTACG
Actg1_PTC_f	Genotyping	CCAGGTTAGTTGAGAGGAGTGG
Actg1_PTC_r	Genotyping	AACACCAAAGAAACGCTTGAAT
Actg1_FLD_f	Genotyping	CTCCAATAAAGGGACATGGCTGAAGTGGAAGAACT
Actg1_FLD_r	Genotyping	AGCACTCAGCTCCAACATCT
Actg1_T3H4-HHR_Primers A_f	Genotyping	CCAGGTTAGTTGAGAGGAGTGG
Actg1_T3H4-HHR_Primers A_r	Genotyping	AACACCAAAGAAACGCTTGAAT
Actg1_T3H4-HHR_Primers B_f	Genotyping	CCAGGTTAGTTGAGAGGAGTGG
Actg1_T3H4-HHR_Primers B_r	Genotyping	CCTATTTGGGACTCGTCAGC
Actg1_T3H4-HHR_cDNA_Primers A_f	Genotyping	CCGTGTTCCCTTCCATCGTA
Actg1_T3H4-HHR_cDNA_Primers A_r	Genotyping	AGTGACCGAGCCACATGAAC
Actg1_T3H4-HHR_cDNA_Primers B_f	Genotyping	TGGAAGAAGAAATCGCCGCA
Actg1_T3H4-HHR_cDNA_Primers B_r	Genotyping	TCACAGAGATCCACCAGGCT
Hprt_mRNA_f	qPCR	TTTACTGGCAACATCAACAG
Hprt_mRNA_r	qPCR	AGGGATTTGAATCACGTTTG
Actg1_mRNA_f	qPCR	CGGCTTACACTGCGCTTCTT
Actg1_mRNA_r	qPCR	CATGACGCCCTGGTGTCGG
Actg1_pre-mRNA_f	qPCR	TTCCTGGGTAGGTGTCCACAA
Actg1_pre-mRNA_r	qPCR	ATACCACAGGACTCCATGCC
Actg2_mRNA_f	qPCR	CGAGTAGCACCAGAAGAGCA
Actg2_mRNA_r	qPCR	CCATCCCCCGAATCCAGAAC
Actg2_pre-mRNA_f	qPCR	CTGTCCACAGGCATCGTTCT
Actg2_pre-mRNA_r	qPCR	CAAGACGCATGATGGCATGG
Ctnna1_mRNA_f	qPCR	GCTGCCAAGAAAATTGCGGA
Ctnna1_mRNA_r	qPCR	TAGAGAGCGATGCGCTGAAG
Ctnna2_mRNA_f	qPCR	AAGTGAAGGCCGAGGTTCAG
Ctnna2_mRNA_r	qPCR	AAAGTTGACTAGCCCTGCCC
Ctnna3_mRNA_f	qPCR	ATTGCAGCCAATCACCTGGA
Ctnna3_mRNA_r	qPCR	TAGTGTTCCCATGTGCGCTT
Ctnna1l_mRNA_f	qPCR	CATGTCGATTGTTGCGGCAT
Ctnna1l_mRNA_r	qPCR	AACGTCAACGTTTCAGCAGC
Nckap1_mRNA_f	qPCR	GCAGTCGGACACTATGCCTT
Nckap1_mRNA_r	qPCR	GCTTCCAAAGGTTCAGTGCG
Nckap1l_mRNA_f	qPCR	TGATGCCTGCCAGTGTCATT
Nckap1l_mRNA_r	qPCR	GGTCCTCAATCCGTGACAGG
Nckap5_mRNA_f	qPCR	GATGCCTTCATGACAGAAC
Nckap5_mRNA_r	qPCR	TAACACGCTCCTGCAG
Nckap5l_mRNA_f	qPCR	AAATGTCTCTGAGGGACC
Nckap5l_mRNA_r	qPCR	AAGAAATGGGGACAGGG
