# Supplementary material for: Induction of a transcriptional adaptation response by RNA destabilization events
Source: EMBO Rep. 2025 Mar 24;26(9):2262–79. doi: 10.1038/s44319-025-00427-3 (PMC12069562; doi:10.1038/s44319-025-00427-3)
Supplement: Supplementary file 3 — Source data Fig. 1 [file 44319_2025_427_MOESM3_ESM.zip]

Archive with 16 entries (13 files):
- Figure 1/
- __MACOSX/._Figure 1
- Figure 1/.DS_Store
- __MACOSX/Figure 1/._.DS_Store
- Figure 1/Figure EV1B/
- __MACOSX/Figure 1/._Figure EV1B
- Figure 1/Figure1B/
- __MACOSX/Figure 1/._Figure1B
- Figure 1/Figure EV1B/Figure EV1B.xlsx
- __MACOSX/Figure 1/Figure EV1B/._Figure EV1B.xlsx
- Figure 1/Figure EV1B/Figure EV1B_RExp.xlsx
- __MACOSX/Figure 1/Figure EV1B/._Figure EV1B_RExp.xlsx
- Figure 1/Figure1B/Figure1B.xlsx
- __MACOSX/Figure 1/Figure1B/._Figure1B.xlsx
- Figure 1/Figure1B/Figure 1B_RExp.xlsx
- __MACOSX/Figure 1/Figure1B/._Figure 1B_RExp.xlsx
