# Supplementary material for: Induction of a transcriptional adaptation response by RNA destabilization events
Source: EMBO Rep. 2025 Mar 24;26(9):2262–79. doi: 10.1038/s44319-025-00427-3 (PMC12069562; doi:10.1038/s44319-025-00427-3)
Supplement: Supplementary file 3 — Source data Fig. 1 [file 44319_2025_427_MOESM3_ESM.zip › Figure 1/Figure EV1B/Figure EV1B.xlsx]

## Sheet: Figure EV1B
List of Ct values for Figure EV1
Sample	Ct values (exp. 1)
	Actg1_mRNA	Actg1_pre-mRNA	Hprt_mRNA (housekeeping)	Actg2_mRNA	Actg2_pre-mRNA	Hprt_mRNA (housekeeping)
WT	17.3102	24.4216	20.7949	25.9795	26.5652	20.8668
Actg1PTC1	23.8325	25.9736	22.7483	23.1739	23.238	22.497
Actg1PTC2	24.1485	25.545	23.33	22.0887	22.4197	23.1195
Actg1LD	31.8217	35.1605	22.6141	24.0074	24.777	22.3538
Sample	Ct values (exp. 2)
	Actg1_mRNA	Actg1_pre-mRNA	Hprt_mRNA (housekeeping)	Actg2_mRNA	Actg2_pre-mRNA	Hprt_mRNA (housekeeping)
WT	18.0409	24.9371	21.2733	26.3611	27.0834	21.3912
Actg1PTC1	22.1557	24.5206	21.0228	21.1508	21.676	21.1205
Actg1PTC2	23.6128	25.1706	22.9052	21.8039	21.7879	22.644
Actg1LD	32.3616	35.5718	22.4622	24.1897	24.5771	22.371
Sample	Ct values (exp. 3)
	Actg1_mRNA	Actg1_pre-mRNA	Hprt_mRNA (housekeeping)	Actg2_mRNA	Actg2_pre-mRNA	Hprt_mRNA (housekeeping)
WT	17.8208	25.2563	21.632	27.1055	27.442	21.6576
Actg1PTC1	22.2628	24.6688	21.4416	21.6679	21.9793	21.3126
Actg1PTC2	23.8559	25.427	22.8622	21.8166	22.1589	22.7422
Actg1LD	31.4606	33.9731	22.0162	23.8109	24.328	21.9336
Sample	Ct values (exp. 4)
	Actg1_mRNA	Actg1_pre-mRNA	Hprt_mRNA (housekeeping)	Actg2_mRNA	Actg2_pre-mRNA	Hprt_mRNA (housekeeping)
WT	18.038	24.8893	21.4942	26.6242	27.2218	21.5599
Actg1PTC1	22.7651	24.8012	21.3923	21.9878	22.1176	21.4934
Actg1PTC2	23.8201	25.3626	22.8371	21.6483	22.0388	22.6238
Actg1LD	31.4298	35.116	22.2122	23.8636	24.458	22.1054
Sample	Ct values (exp. 5)
	Actg1_mRNA	Actg1_pre-mRNA	Hprt_mRNA (housekeeping)	Actg2_mRNA	Actg2_pre-mRNA	Hprt_mRNA (housekeeping)
WT	18.3991	25.2577	21.852	27.0059	27.3623	21.8477
Actg1PTC1	22.9233	25.2255	21.9463	22.1118	22.3885	22.1815
Actg1PTC2	23.6842	25.5399	23.0873	21.9033	22.0194	22.8864
Actg1LD	32.5182	36.5125	22.9381	24.7651	25.0822	22.8374
Sample	Ct values (exp. 6)
	Actg1_mRNA	Actg1_pre-mRNA	Hprt_mRNA (housekeeping)	Actg2_mRNA	Actg2_pre-mRNA	Hprt_mRNA (housekeeping)
WT	18.0306	24.825	21.2684	26.8424	27.1954	21.4279
Actg1PTC1	22.6539	24.9713	21.7223	21.9444	22.2759	21.7905
Actg1PTC2	23.5606	25.128	22.5661	21.3771	21.9692	22.508
Actg1LD	32.5436	37.3472	23.2833	25.0919	25.4367	23.0427
WT		Actg1_pre-mRNA	Hprt_mRNA (housekeeping)
EXP. 7		25.5808	21.2205
EXP. 8
EXP. 9		26.0487	22.043
EXP. 10		26.0546	22.2295
EXP. 11		25.9808	21.7832
EXP. 12		25.709	21.4654
Actg1PTC1		Actg1_pre-mRNA	Hprt_mRNA (housekeeping)
EXP. 7		23.7438	19.9933
EXP. 8		23.9765	20.2857
EXP. 9		23.7766	20.0364
EXP. 10		24.9869	22.0726
EXP. 11		24.0596	20.4647
EXP. 12		23.8981	20.5051
Actg1PTC2		Actg1_pre-mRNA	Hprt_mRNA (housekeeping)
EXP. 7		24.4634	21.8903
EXP. 8		25.2698	22.3814
EXP. 9
EXP. 10		25.4209	22.5375
EXP. 11		25.1084	22.3775
EXP. 12		25.0307	22.4648
Actg1LD		Actg1_pre-mRNA	Hprt_mRNA (housekeeping)
EXP. 7		39.2945	23.386
EXP. 8		37.3265	23.1424
EXP. 9		38.4493	23.0728
EXP. 10		39.2474	24.0428
EXP. 11
EXP. 12
