# Supplementary material for: Induction of a transcriptional adaptation response by RNA destabilization events
Source: EMBO Rep. 2025 Mar 24;26(9):2262–79. doi: 10.1038/s44319-025-00427-3 (PMC12069562; doi:10.1038/s44319-025-00427-3)
Supplement: Supplementary file 3 — Source data Fig. 1 [file 44319_2025_427_MOESM3_ESM.zip › Figure 1/Figure EV1B/Figure EV1B_RExp.xlsx]

## Sheet: Figure EV1B_RExp
Relative expression levels
Actg1_mRNA		Actg1WT	Actg1PTC1	Actg1PTC2	Actg1LD
	Replicate 1	1	0.0421303	0.0506496	0.000151092
	Replicate 2	0.839568	0.0407346	0.0546963	9.35354e-05
	Replicate 3	1.25391	0.0505571	0.0448587	0.000128217
	Replicate 4	0.980461	0.0344929	0.045193	0.000150044
	Replicate 5	0.978153	0.0453826	0.0590617	0.000116709
	Replicate 6	0.842717	0.0468316	0.0448349	0.000145668
Actg1_pre-mRNA		Actg1WT	Actg1PTC1	Actg1PTC2	Actg1LD
	Replicate 1	1	1.32078	2.66046	0.00206493
	Replicate 2	0.974607	1.09344	2.56902	0.00139753
	Replicate 3	1.00164	1.31912	2.08758	0.0031071
	Replicate 4	1.17417	1.16297	2.14542	0.0016118
	Replicate 5	1.16549	1.27238	2.2564	0.00101261
	Replicate 6	1.0498	1.29927	2.0919	0.000721278
	Replicate 7	1	1.52599	3.45147	0.00033392
	Replicate 8		1.59048	2.7739
	Replicate 9	1.27861	1.53692		0.00110341
	Replicate 10	1.44917	2.72441	2.78348
	Replicate 11	1.11943	1.69985	3.0939	0.000482797
	Replicate 12	1.0842	1.95512	3.46861	0.00054392
Actg2_mRNA		Actg1WT	Actg1PTC1	Actg1PTC2	Actg1LD
	Replicate 1	1	21.6427	70.6917	10.9966
	Replicate 2	1.10402	33.8818	61.9388	9.808
	Replicate 3	0.792688	27.0467	65.7213	9.4176
	Replicate 4	1.03409	24.5601	68.0335	10.2278
	Replicate 5	0.968973	36.3122	68.3889	9.09459
	Replicate 6	0.81122	31.0982	75.7727	8.36004
Actg2_pre-mRNA
		Actg1WT	Actg1PTC1	Actg1PTC2	Actg1LD
	Replicate 1	1	21.6427	70.6917	10.9966
	Replicate 2	1.10402	33.8818	61.9388	9.808
	Replicate 3	0.792688	27.0467	65.7213	9.4176
	Replicate 4	1.03409	24.5601	68.0335	10.2278
	Replicate 5	0.968973	36.3122	68.3889	9.09459
	Replicate 6	0.81122	31.0982	75.7727	8.36004
