# Supplementary material for: Induction of a transcriptional adaptation response by RNA destabilization events
Source: EMBO Rep. 2025 Mar 24;26(9):2262–79. doi: 10.1038/s44319-025-00427-3 (PMC12069562; doi:10.1038/s44319-025-00427-3)
Supplement: Supplementary file 3 — Source data Fig. 1 [file 44319_2025_427_MOESM3_ESM.zip › Figure 1/Figure1B/Figure1B.xlsx]

## Sheet: Figure 1B
List of Ct values for Figure 1B
Sample	Ct values (exp. 1)
	Actg1_mRNA	Hprt_mRNA (housekeeping)	Actg1_pre-mRNA	Actg2_mRNA	Actg2_pre-mRNA	Hprt_mRNA (housekeeping)
WT	14.9307	18.539	23.4816	20.6132	21.2546	18.725
Actg1PTC1	18.8221	18.5986	21.8862	16.2075	16.7068	18.6982
Actg1LD	28.7415	18.7614	32.4994	18.9019	19.5331	19.3581
Sample	Ct values (exp. 2)
	Actg1_mRNA	Hprt_mRNA (housekeeping)	Actg1_pre-mRNA	Actg2_mRNA	Actg2_pre-mRNA	Hprt_mRNA (housekeeping)
WT	13.1013	16.4245	21.0933	19.7359	19.4073	17.9161
Actg1PTC1	17.3575	16.172	20.2319	15.2064	14.7461	17.8885
Actg1LD	26.9358	17.0649	32.5863	18.4993	17.9724	18.732
Sample	Ct values (exp. 3)
	Actg1_mRNA	Hprt_mRNA (housekeeping)	Actg1_pre-mRNA	Actg2_mRNA	Actg2_pre-mRNA	Hprt_mRNA (housekeeping)
WT	14.499	17.5774	21.9324	19.5538	20.6518	17.1185
Actg1PTC1	18.4928	17.4532	21.0278	15.1116	16.0964	17.5855
Actg1LD	28.9111	17.8817	32.0147	18.6441	18.8035	18.2562
Sample	Ct values (exp. 4)
	Actg1_mRNA	Hprt_mRNA (housekeeping)	Actg1_pre-mRNA	Actg2_mRNA	Actg2_pre-mRNA	Hprt_mRNA (housekeeping)
WT	14.0591	17.6923	21.1281	19.7782	20.0243	17.4728
Actg1PTC1	18.7023	17.1194	20.0488	14.5718	14.6807	17.5491
Actg1LD	28.6866	17.6713	33.7287	20.1418	19.9724	19.8453
