# Supplementary material for: Induction of a transcriptional adaptation response by RNA destabilization events
Source: EMBO Rep. 2025 Mar 24;26(9):2262–79. doi: 10.1038/s44319-025-00427-3 (PMC12069562; doi:10.1038/s44319-025-00427-3)
Supplement: Supplementary file 3 — Source data Fig. 1 [file 44319_2025_427_MOESM3_ESM.zip › Figure 1/Figure1B/Figure 1B_RExp.xlsx]

## Sheet: Figure 1B_RExp
Relative expression levels
Actg1_mRNA
		Actg1WT	Actg1PTC1	Actg1LD
	Replicate 1	1	0.070229	8.12e-05
	Replicate 2	1	0.043929	0.000107
	Replicate 3	1	0.057594	5.66e-05
	Replicate 4	1	0.026903	3.89e-05
Actg1_pre-mRNA
		Actg1WT	Actg1PTC1	Actg1LD
	Replicate 1	1	2.96616	0.00299186
	Replicate 2	1	1.78242	0.000610778
	Replicate 3	1	2.58752	0.00202972
	Replicate 4	1	2.22773	0.000833777
Actg2_mRNA		Actg1WT	Actg1PTC1	Actg1LD
	Replicate 1	1	32.7708	5.0787
	Replicate 2	1	22.6587	4.14838
	Replicate 3	1	30.0459	4.13359
	Replicate 4	1	38.9251	4.02471
Actg2_pre-mRNA		Actg1WT	Actg1PTC1	Actg1LD
	Replicate 1	1	35.492	5.11464
	Replicate 2	1	24.8242	4.75936
	Replicate 3	1	32.4983	7.92276
	Replicate 4	1	42.8105	5.36798
