# Supplementary material for: Induction of a transcriptional adaptation response by RNA destabilization events
Source: EMBO Rep. 2025 Mar 24;26(9):2262–79. doi: 10.1038/s44319-025-00427-3 (PMC12069562; doi:10.1038/s44319-025-00427-3)
Supplement: Supplementary file 4 — Source data Fig. 2 [file 44319_2025_427_MOESM4_ESM.zip]

Archive with 32 entries (26 files):
- Figure 2/
- __MACOSX/._Figure 2
- Figure 2/Figure 2A/
- __MACOSX/Figure 2/._Figure 2A
- Figure 2/.DS_Store
- __MACOSX/Figure 2/._.DS_Store
- Figure 2/Figure 2C/
- __MACOSX/Figure 2/._Figure 2C
- Figure 2/Figure 2D/
- __MACOSX/Figure 2/._Figure 2D
- Figure 2/Figure 2B/
- __MACOSX/Figure 2/._Figure 2B
- Figure 2/Figure EV2C/
- __MACOSX/Figure 2/._Figure EV2C
- Figure 2/Figure 2A/Figure 2A.xlsx
- __MACOSX/Figure 2/Figure 2A/._Figure 2A.xlsx
- Figure 2/Figure 2A/Figure 2A_RExp.xlsx
- __MACOSX/Figure 2/Figure 2A/._Figure 2A_RExp.xlsx
- Figure 2/Figure 2C/Figure 2C_RExp.xlsx
- __MACOSX/Figure 2/Figure 2C/._Figure 2C_RExp.xlsx
- Figure 2/Figure 2C/Figure 2C.xlsx
- __MACOSX/Figure 2/Figure 2C/._Figure 2C.xlsx
- Figure 2/Figure 2D/Figure 2D_RExp.xlsx
- __MACOSX/Figure 2/Figure 2D/._Figure 2D_RExp.xlsx
- Figure 2/Figure 2D/Figure 2D.xlsx
- __MACOSX/Figure 2/Figure 2D/._Figure 2D.xlsx
- Figure 2/Figure 2B/Actg1.tif
- __MACOSX/Figure 2/Figure 2B/._Actg1.tif
- Figure 2/Figure 2B/gamma_Tublin.tif
- __MACOSX/Figure 2/Figure 2B/._gamma_Tublin.tif
- Figure 2/Figure EV2C/Figure EV2C.xlsx
- __MACOSX/Figure 2/Figure EV2C/._Figure EV2C.xlsx
