# Supplementary material for: Induction of a transcriptional adaptation response by RNA destabilization events
Source: EMBO Rep. 2025 Mar 24;26(9):2262–79. doi: 10.1038/s44319-025-00427-3 (PMC12069562; doi:10.1038/s44319-025-00427-3)
Supplement: Supplementary file 4 — Source data Fig. 2 [file 44319_2025_427_MOESM4_ESM.zip › Figure 2/Figure 2A/Figure 2A.xlsx]

## Sheet: Figure 2A
List of Ct values for Figure 2A
Sample	Ct values (exp. 1)
	Actg1_mRNA	Actg1_pre-mRNA	Actg2_mRNA	Actg2_pre-mRNA	Hprt_mRNA (housekeeping)
GFP	19.2401	25.8984	26.7061	26.8504	22.4488
Actg1	21.1191	25.5716	26.2008	26.3552	23.0874
Sample	Ct values (exp. 2)
	Actg1_mRNA	Actg1_pre-mRNA	Actg2_mRNA	Actg2_pre-mRNA	Hprt_mRNA (housekeeping)
GFP	19.0012	25.861	26.3438	26.5926	22.3885
Actg1	21.1289	25.5102	25.9891	26.2266	23.0578
Sample	Ct values (exp. 3)
	Actg1_mRNA	Actg1_pre-mRNA	Actg2_mRNA	Actg2_pre-mRNA	Hprt_mRNA (housekeeping)
GFP	19.224	26.0269	26.8877	27.0769	22.5455
Actg1	21.2931	25.7263	26.0085	26.2845	23.2597
Sample	Ct values (exp. 4)
	Actg1_mRNA	Actg1_pre-mRNA	Actg2_mRNA	Actg2_pre-mRNA	Hprt_mRNA (housekeeping)
GFP	19.4788	25.9967	26.9145	27.1132	22.7305
Actg1	21.1276	25.31	26.0468	26.1851	22.8258
Sample	Ct values (exp. 5)
	Actg1_mRNA	Actg1_pre-mRNA	Actg2_mRNA	Actg2_pre-mRNA	Hprt_mRNA (housekeeping)
GFP	19.3258	25.9646	26.8616	27.2618	22.6935
Actg1	20.7148	25.2786	25.8381	25.937	22.7964
Sample	Ct values (exp. 6)
	Actg1_mRNA	Actg1_pre-mRNA	Actg2_mRNA	Actg2_pre-mRNA	Hprt_mRNA (housekeeping)
GFP	19.3061	25.9113	26.9399	27.1647	22.6763
Actg1	21.1457	25.1987	25.7046	25.9328	22.9532
