# Supplementary material for: Induction of a transcriptional adaptation response by RNA destabilization events
Source: EMBO Rep. 2025 Mar 24;26(9):2262–79. doi: 10.1038/s44319-025-00427-3 (PMC12069562; doi:10.1038/s44319-025-00427-3)
Supplement: Supplementary file 4 — Source data Fig. 2 [file 44319_2025_427_MOESM4_ESM.zip › Figure 2/Figure 2A/Figure 2A_RExp.xlsx]

## Sheet: Figure 2A_RExp
Relative expression levels
		sgRNA						sgRNA
	Primer target	GFP	GFP	GFP	GFP	GFP	GFP	Actg1	Actg1	Actg1	Actg1	Actg1	Actg1
	Actg1_mRNA	0.926178	1.04821	1.0015	0.954155	1.0341	1.03586	0.391994	0.381463	0.391534	0.32508	0.424022	0.350653
	Actg1_pre-mRNA	0.938961	0.924146	0.918503	1.06623	1.06263	1.08952	1.83346	1.87429	1.8559	1.83344	1.83595	2.16322
	Actg2_mRNA	0.954315	1.1765	0.899799	1.00405	1.0152	0.950135	2.10889	2.39259	2.71518	1.95728	2.21631	2.71032
	Actg2_pre-mRNA	1.01588	1.16487	0.928414	1.02924	0.905046	0.956552	2.22916	2.38749	2.63802	2.09222	2.43454	2.72207
