# Supplementary material for: Induction of a transcriptional adaptation response by RNA destabilization events
Source: EMBO Rep. 2025 Mar 24;26(9):2262–79. doi: 10.1038/s44319-025-00427-3 (PMC12069562; doi:10.1038/s44319-025-00427-3)
Supplement: Supplementary file 4 — Source data Fig. 2 [file 44319_2025_427_MOESM4_ESM.zip › Figure 2/Figure 2C/Figure 2C_RExp.xlsx]

## Sheet: Figure 2C_RExp
Relative expression levels
		sgRNA						sgRNA
	Primer target	GFP	GFP	GFP	GFP	GFP	GFP	Ctnna1	Ctnna1	Ctnna1	Ctnna1	Ctnna1	Ctnna1
	Ctnna1_mRNA	0.983023	0.903573	0.936758	1.0276	1.05901	1.09003	0.260398	0.238117	0.266384	0.306663	0.233412	0.245662
	Ctnna2_mRNA	1.03538	1.00906	0.967499	1.01619	0.931282	1.04059	2.2037	1.55278	3.04537	2.70453	2.89596	2.75773
	Ctnna3_mRNA	0.857657	0.832018	0.99314	1.05313	0.970894	1.29316	2.333	1.69573	1.63317	1.94744	1.55748	1.38056
	Ctnna1l_mRNA	1.28874	0.844183	0.847572	0.972663	1.0194	1.02745	0.614018	0.550189	0.7904	0.813788	0.581999	0.59524
