# Supplementary material for: Induction of a transcriptional adaptation response by RNA destabilization events
Source: EMBO Rep. 2025 Mar 24;26(9):2262–79. doi: 10.1038/s44319-025-00427-3 (PMC12069562; doi:10.1038/s44319-025-00427-3)
Supplement: Supplementary file 4 — Source data Fig. 2 [file 44319_2025_427_MOESM4_ESM.zip › Figure 2/Figure 2C/Figure 2C.xlsx]

## Sheet: Figure 2C
List of Ct values for Figure 2C
Sample	Ct values (exp. 1)
	Ctnna1_mRNA	Ctnna2_mRNA	Ctnna3_mRNA	Ctnna1l_mRNA	Hprt_mRNA (housekeeping)
GFP	17.4029	10.02	25.4361	19.5473	16.7894
Ctnna1	19.6037	9.21444	24.2767	20.9011	17.0737
Sample	Ct values (exp. 2)
	Ctnna1_mRNA	Ctnna2_mRNA	Ctnna3_mRNA	Ctnna1l_mRNA	Hprt_mRNA (housekeeping)
GFP	17.5877	10.1204	25.5432	20.2209	16.8527
Ctnna1	19.4622	9.44899	24.4664	20.789	16.8032
Sample	Ct values (exp. 3)
	Ctnna1_mRNA	Ctnna2_mRNA	Ctnna3_mRNA	Ctnna1l_mRNA	Hprt_mRNA (housekeeping)
GFP	17.6032	10.2485	25.3552	20.2825	16.9201
Ctnna1	19.6483	8.82515	24.8686	20.6142	17.1511
Sample	Ct values (exp. 4)
	Ctnna1_mRNA	Ctnna2_mRNA	Ctnna3_mRNA	Ctnna1l_mRNA	Hprt_mRNA (housekeeping)
GFP	17.4893	10.1973	25.2903	20.1036	16.9398
Ctnna1	19.6832	9.23448	24.8528	20.8102	17.3892
Sample	Ct values (exp. 5)
	Ctnna1_mRNA	Ctnna2_mRNA	Ctnna3_mRNA	Ctnna1l_mRNA	Hprt_mRNA (housekeeping)
GFP	17.1535	10.0309	25.1153	19.7436	16.6475
Ctnna1	19.7155	8.77433	24.8136	20.9324	17.0277
Sample	Ct values (exp. 6)
	Ctnna1_mRNA	Ctnna2_mRNA	Ctnna3_mRNA	Ctnna1l_mRNA	Hprt_mRNA (housekeeping)
GFP	17.4287	10.1876	25.0186	20.0491	16.9643
Ctnna1	19.4376	8.64075	24.7835	20.6958	16.8235
