# Supplementary material for: Induction of a transcriptional adaptation response by RNA destabilization events
Source: EMBO Rep. 2025 Mar 24;26(9):2262–79. doi: 10.1038/s44319-025-00427-3 (PMC12069562; doi:10.1038/s44319-025-00427-3)
Supplement: Supplementary file 4 — Source data Fig. 2 [file 44319_2025_427_MOESM4_ESM.zip › Figure 2/Figure 2D/Figure 2D_RExp.xlsx]

## Sheet: Figure 2D_RExp
Relative expression levels
		sgRNA						sgRNA
	Primer target	GFP	GFP	GFP	GFP	GFP	GFP	Nckap1	Nckap1	Nckap1	Nckap1	Nckap1	Nckap1
	Nckap1_mRNA	0.894348	1.05865	0.994303	0.923799	1.02997	1.09893	0.324593	0.25892	0.31542	0.247862	0.254963	0.263269
	Nckap1l_mRNA	0.56631	0.847556	1.17736	0.966503	1.29212	1.15015	2.32976	1.89721	1.95247	1.95271	1.71069	1.88975
	Nckap5_mRNA	0.730153	0.879257	1.06477	0.905782	1.09007	1.32997	2.71556	2.43917	2.60627	1.76028	1.88961	1.99706
	Nckap5l_mRNA	0.896238	0.935397	0.905687	0.95033	1.13411	1.17824	1.59577	1.25247	1.68456	1.10017	1.13996	1.17392
