# Supplementary material for: Induction of a transcriptional adaptation response by RNA destabilization events
Source: EMBO Rep. 2025 Mar 24;26(9):2262–79. doi: 10.1038/s44319-025-00427-3 (PMC12069562; doi:10.1038/s44319-025-00427-3)
Supplement: Supplementary file 4 — Source data Fig. 2 [file 44319_2025_427_MOESM4_ESM.zip › Figure 2/Figure 2D/Figure 2D.xlsx]

## Sheet: Figure 2D
List of Ct values for Figure 2D
Sample	Ct values (exp. 1)
	Nckap1_mRNA	Nckap1l_mRNA	Nckap5_mRNA	Nckap5l_mRNA	Hprt_mRNA (housekeeping)
GFP	18.1078	31.5784	26.15	22.3864	17.8718
Nckap1	20.2315	30.1994	24.9165	22.2156	18.5333
Sample	Ct values (exp. 2)
	Nckap1_mRNA	Nckap1l_mRNA	Nckap5_mRNA	Nckap5l_mRNA	Hprt_mRNA (housekeeping)
GFP	18.0698	31.202	26.0872	22.5299	18.0771
Nckap1	20.0399	29.978	24.5537	22.0473	18.0156
Sample	Ct values (exp. 3)
	Nckap1_mRNA	Nckap1l_mRNA	Nckap5_mRNA	Nckap5l_mRNA	Hprt_mRNA (housekeeping)
GFP	18.0823	30.6499	25.7331	22.4986	17.9991
Nckap1	20.2591	30.4405	24.962	22.1237	18.5195
Sample	Ct values (exp. 4)
	Nckap1_mRNA	Nckap1l_mRNA	Nckap5_mRNA	Nckap5l_mRNA	Hprt_mRNA (housekeeping)
GFP	18.4187	31.165	26.1967	22.6595	18.2295
Nckap1	19.9922	29.8257	24.9136	22.1237	17.9049
Sample	Ct values (exp. 5)
	Nckap1_mRNA	Nckap1l_mRNA	Nckap5_mRNA	Nckap5l_mRNA	Hprt_mRNA (housekeeping)
GFP	18.1096	30.5939	25.7774	22.2523	18.0773
Nckap1	20.0591	30.1243	24.9189	22.1801	18.0125
Sample	Ct values (exp. 6)
	Nckap1_mRNA	Nckap1l_mRNA	Nckap5_mRNA	Nckap5l_mRNA	Hprt_mRNA (housekeeping)
GFP	18.0321	30.7778	25.5063	22.2132	18.0933
Nckap1	19.9326	29.9004	24.7589	22.0575	17.9323
