# Supplementary material for: Induction of a transcriptional adaptation response by RNA destabilization events
Source: EMBO Rep. 2025 Mar 24;26(9):2262–79. doi: 10.1038/s44319-025-00427-3 (PMC12069562; doi:10.1038/s44319-025-00427-3)
Supplement: Supplementary file 4 — Source data Fig. 2 [file 44319_2025_427_MOESM4_ESM.zip › Figure 2/Figure EV2C/Figure EV2C.xlsx]

## Sheet: Figure EV2C
List of values for Figure EV2C
	Measured Blot intensity
			Enter data here
			Condition 1	Condition 2	Condition 3	Condition 4	Condition 5	Condition 6	Condition 7	Condition 8	Condition 9	Condition 10
			GFP_1	Actg1 sgRNA_1	GFP_2	Actg1 sgRNA_2	GFP_3	Actg1 sgRNA_3	GFP_4	Actg1 sgRNA_4	Name 9	Name 10
	Loading Control	gTub	32960182	32850697	31009019	31506869	15800007	14723815	56807082	60425617
	Antibody 1	ACTG1	24333321	24333321	28882827	30307262	14481865	11064673	12324865	17938078
	Antibody 2
	Antibody 3
	Normalised ratios		Ratio to loading control
			Condition 1	Condition 2	Condition 3	Condition 4	Condition 5	Condition 6	Condition 7	Condition 8	Condition 9	Condition 10
			GFP_1	Actg1 sgRNA_1	GFP_2	Actg1 sgRNA_2	GFP_3	Actg1 sgRNA_3	GFP_4	Actg1 sgRNA_4	Name 9	Name 10
	Loading Control	gTub	1	1	1	1	1	1	1	1	#DIV/0!	#DIV/0!
	Antibody 1	ACTG1	0.738264	0.740725	0.931433	0.961926	0.916573	0.751481	0.21696	0.296862	#DIV/0!	#DIV/0!
	Antibody 2	0	0	0	0	0	0	0	0	0	#DIV/0!	#DIV/0!
	Antibody 3	0	0	0	0	0	0	0	0	0	#DIV/0!	#DIV/0!
