# Supplementary material for: Induction of a transcriptional adaptation response by RNA destabilization events
Source: EMBO Rep. 2025 Mar 24;26(9):2262–79. doi: 10.1038/s44319-025-00427-3 (PMC12069562; doi:10.1038/s44319-025-00427-3)
Supplement: Supplementary file 5 — Source data Fig. 3 [file 44319_2025_427_MOESM5_ESM.zip]

Archive with 20 entries (17 files):
- Figure 3/
- __MACOSX/._Figure 3
- Figure 3/.DS_Store
- __MACOSX/Figure 3/._.DS_Store
- Figure 3/Figure 3B/
- __MACOSX/Figure 3/._Figure 3B
- Figure 3/Figure EV3/
- __MACOSX/Figure 3/._Figure EV3
- Figure 3/Figure 3B/.DS_Store
- __MACOSX/Figure 3/Figure 3B/._.DS_Store
- Figure 3/Figure 3B/Figure 3B_RExp.xlsx
- __MACOSX/Figure 3/Figure 3B/._Figure 3B_RExp.xlsx
- Figure 3/Figure 3B/Figure 3B.xlsx
- __MACOSX/Figure 3/Figure 3B/._Figure 3B.xlsx
- Figure 3/Figure EV3/.DS_Store
- __MACOSX/Figure 3/Figure EV3/._.DS_Store
- Figure 3/Figure EV3/Figure EV3.xlsx
- __MACOSX/Figure 3/Figure EV3/._Figure EV3.xlsx
- Figure 3/Figure EV3/Figure EV3_RExp.xlsx
- __MACOSX/Figure 3/Figure EV3/._Figure EV3_RExp.xlsx
