# Supplementary material for: Induction of a transcriptional adaptation response by RNA destabilization events
Source: EMBO Rep. 2025 Mar 24;26(9):2262–79. doi: 10.1038/s44319-025-00427-3 (PMC12069562; doi:10.1038/s44319-025-00427-3)
Supplement: Supplementary file 5 — Source data Fig. 3 [file 44319_2025_427_MOESM5_ESM.zip › Figure 3/Figure 3B/Figure 3B_RExp.xlsx]

## Sheet: Figure 3B_RExp
Actg1_mRNA
		Actg1WT	Actg1PTC1	Actg1LD	Actg1aHHR1	Actg1aHHR2	Actg1iHHR
	Replicate 1	1	0.033273	3.85e-05	0.526346	0.053788	1.05437
	Replicate 2	1	0.056443	7.03e-05	0.606724	0.061432	0.903444
	Replicate 3	1	0.049156	2.56e-05	0.389785	0.047811	0.97244
	Replicate 4	1	0.071316	5.45e-05	0.408847	0.091588	0.905618
	Replicate 5	1	0.05847	6.47e-05	0.405486	0.106041	0.898996
Actg2_mRNA		Actg1WT	Actg1PTC1	Actg1LD	Actg1aHHR1	Actg1aHHR2	Actg1iHHR
	Replicate 1	1	30.6652	18.82	15.5664	78.2075	5.57008
	Replicate 2	1	18.7589	8.73108	9.47155	45.6584	2.72343
	Replicate 3	1	30.6183	7.1015	14.1467	60.069	1.36115
	Replicate 4	1	19.4902	6.17129	6.2856	30.3089	1.70284
	Replicate 5	1	19.7845	9.03158	7.89439	55.2923	4.34727
Actg2_pre-mRNA
	Replicate 1	1	22.4278	8.14238	13.4359	79.6644	5.48707
	Replicate 2	1	19.776	8.65741	10.1707	59.3303	4.89456
	Replicate 3	1	23.2412	9.82136	8.06674	58.065	4.70587
