# Supplementary material for: Induction of a transcriptional adaptation response by RNA destabilization events
Source: EMBO Rep. 2025 Mar 24;26(9):2262–79. doi: 10.1038/s44319-025-00427-3 (PMC12069562; doi:10.1038/s44319-025-00427-3)
Supplement: Supplementary file 5 — Source data Fig. 3 [file 44319_2025_427_MOESM5_ESM.zip › Figure 3/Figure 3B/Figure 3B.xlsx]

## Sheet: Figure 3B
List of Ct values for Figure 3B
Sample	Ct values (exp. 1)
	Actg1_mRNA	Actg2_mRNA	Hprt_mRNA (housekeeping)	Actg2_pre-mRNA	Hprt_mRNA (housekeeping)
WT	13.5984	21.6469	18.1408
Actg1PTC1	18.4735	16.674	18.1064
Actg1LD	28.84	17.9909	18.719
Actg1aHHR1	15.0198	18.1821	18.6363
Actg1aHHR2	18.1082	15.6509	18.434
Actg1iHHR	14.0288	19.676	18.6476
Sample	Ct values (exp. 2)
	Actg1_mRNA	Actg2_mRNA	Hprt_mRNA (housekeeping)	Actg2_pre-mRNA	Hprt_mRNA (housekeeping)
WT	16.2358	21.7056	19.5947
Actg1PTC1	20.4589	17.5521	19.6707
Actg1LD	30.3432	18.8907	19.9059
Actg1aHHR1	16.8968	18.4021	19.5348
Actg1aHHR2	20.0409	15.973	19.3749
Actg1iHHR	16.4031	20.281	19.6155
Sample	Ct values (exp. 3)
	Actg1_mRNA	Actg2_mRNA	Hprt_mRNA (housekeeping)	Actg2_pre-mRNA	Hprt_mRNA (housekeeping)
WT	13.9671	22.234	17.998	21.2476	18.9094
Actg1PTC1	17.9845	16.9685	17.6688	18.4518	19.1391
Actg1LD	28.6073	18.7927	17.3848	16.5378	18.6869
Actg1aHHR1	15.2886	18.3738	17.9601	17.741	19.1508
Actg1aHHR2	17.8908	15.8626	17.5351	15.2941	19.2718
Actg1iHHR	15.0892	22.8709	19.0797	19.3734	19.4912
Sample	Ct values (exp. 4)
	Actg1_mRNA	Actg2_mRNA	Hprt_mRNA (housekeeping)	Actg2_pre-mRNA	Hprt_mRNA (housekeeping)
WT	14.6002	22.1877	17.4744	21.7504	18.4154
Actg1PTC1	18.4273	17.9206	17.492	17.2594	18.2301
Actg1LD	28.8559	19.6533	17.5655	18.7773	18.5563
Actg1aHHR1	16.3218	19.9669	17.9057	18.8367	18.8481
Actg1aHHR2	18.1352	17.3524	17.5607	16.5565	19.1122
Actg1iHHR	15.2262	21.9028	17.9574	20.0431	18.9993
Sample	Ct values (exp. 5)
	Actg1_mRNA	Actg2_mRNA	Hprt_mRNA (housekeeping)	Actg2_pre-mRNA	Hprt_mRNA (housekeeping)
WT	14.0997	20.6685	18.526	22.3169	19.6414
Actg1PTC1	18.0988	16.2651	18.4289	17.7036	19.5667
Actg1LD	28.0608	17.5384	18.5709	19.1211	19.7415
Actg1aHHR1	15.3899	17.6755	18.5138	19.7626	20.099
Actg1aHHR2	17.1639	14.7063	18.3528	16.8666	20.0507
Actg1iHHR	14.2146	18.5096	18.4872	20.7678	20.3268
