# Supplementary material for: Induction of a transcriptional adaptation response by RNA destabilization events
Source: EMBO Rep. 2025 Mar 24;26(9):2262–79. doi: 10.1038/s44319-025-00427-3 (PMC12069562; doi:10.1038/s44319-025-00427-3)
Supplement: Supplementary file 5 — Source data Fig. 3 [file 44319_2025_427_MOESM5_ESM.zip › Figure 3/Figure EV3/Figure EV3.xlsx]

## Sheet: Figure EV3
List of Ct values for Figure EV3
Sample	Ct values (exp. 1)
	GFP gRNA			Actg1 intron gRNA
	Actg1_pre-mRNA	Actg1_mRNA	Hprt_mRNA (housekeeping)	Actg1_pre-mRNA	Actg1_mRNA	Hprt_mRNA (housekeeping)
Cas13d	26.7473	19.3339	22.0606	27.0681	19.8586	22.7627
Cas13d-NLS_1	24.0253	16.1859	19.5566	24.664	17.3142	20.6118
Cas13d-NLS_2	24.1799	15.705	19.4042	23.7141	15.8067	19.8311
Cas13d-NLS_3	23.8283	16.0037	19.8439	23.7977	16.4479	19.8438
Cas13d-NLS_4	23.3127	15.5483	20.0224	23.6557	16.3772	20.6868
Sample	Ct values (exp. 2)
	GFP gRNA			Actg1 intron gRNA
	Actg1_pre-mRNA	Actg1_mRNA	Hprt_mRNA (housekeeping)	Actg1_pre-mRNA	Actg1_mRNA	Hprt_mRNA (housekeeping)
Cas13d	24.1031	16.4561	20.1412	23.1724	16.0101	19.9611
Cas13d-NLS_1	23.1917	16.3598	19.7549	23.7339	16.1735	19.6772
Cas13d-NLS_2	22.6807	15.9145	19.7713	23.2671	15.7851	19.5017
Cas13d-NLS_3	24.8213	17.703	20.947	24.5832	17.1723	20.6168
Cas13d-NLS_4	23.011	15.7625	20.14	23.5247	15.8365	20.0488
Sample	Ct values (exp. 3)
	GFP gRNA			Actg1 intron gRNA
	Actg1_pre-mRNA	Actg1_mRNA	Hprt_mRNA (housekeeping)	Actg1_pre-mRNA	Actg1_mRNA	Hprt_mRNA (housekeeping)
Cas13d	29.2802	24.7577	26.9102	29.019	25.7842	27.5683
Cas13d-NLS_1	24.9894	18.6118	21.6805	24.6761	17.8152	20.8548
Cas13d-NLS_2	24.617	17.6723	20.9566	24.7225	17.4467	20.3352
Cas13d-NLS_3	25.5578	19.4051	23.0886	26.6196	20.9577	23.7245
Cas13d-NLS_4	25.6671	19.2809	23.1063	27.6449	22.7638	25.8141
Sample	Ct values (exp. 4)
	GFP gRNA			Actg1 intron gRNA
	Actg1_pre-mRNA	Actg1_mRNA	Hprt_mRNA (housekeeping)	Actg1_pre-mRNA	Actg1_mRNA	Hprt_mRNA (housekeeping)
Cas13d	24.1276	16.6767	19.9507	24.0431	17.0658	20.6039
Cas13d-NLS_2	24.0863	17.0234	19.8959	24.0509	17.1976	20.3028
Cas13d-NLS_3	23.6617	16.6285	20.0855	22.9951	16.5002	20.5198
