# Supplementary material for: Induction of a transcriptional adaptation response by RNA destabilization events
Source: EMBO Rep. 2025 Mar 24;26(9):2262–79. doi: 10.1038/s44319-025-00427-3 (PMC12069562; doi:10.1038/s44319-025-00427-3)
Supplement: Supplementary file 5 — Source data Fig. 3 [file 44319_2025_427_MOESM5_ESM.zip › Figure 3/Figure EV3/Figure EV3_RExp.xlsx]

## Sheet: Figure EV3_RExp
Actg1_premRNA		sgRNA				sgRNA
	Sample	GFP	GFP	GFP	GFP	Actg1	Actg1	Actg1	Actg1
	Cas13d	1	1	1	1	1.30252	1.68238	1.89114	1.66756
	Cas13d-NLS_1	1	1	1		1.33461	0.650754	0.701041
	Cas13d-NLS_2	1	1	1	1	1.85667	0.552481	0.604196	1.35885
	Cas13d-NLS_3	1	1	1	1	1.02136	0.938136	0.744434	2.14483
	Cas13d-NLS_4	1	1	1		1.24967	0.657545	1.65868
Actg1_mRNA		sgRNA				sgRNA
	Sample	GFP	GFP	GFP	GFP	Actg1_intron1	Actg1_intron1	Actg1_intron1	Actg1_intron1
	Cas13d	1	1	1	1	1.13087	1.20236	0.774677	1.20087
	Cas13d-NLS_1	1	1	1		0.950611	1.07826	0.98005
	Cas13d-NLS_2	1	1	1	1	1.25289	0.907372	0.760045	1.17512
	Cas13d-NLS_3	1	1	1	1	0.734956	1.14905	0.529724	1.47691
	Cas13d-NLS_4	1	1	1		0.892313	0.891826	0.584332
